# Supplementary material for: Nano-Silica Carriers Coated by Chloramphenicol: Synthesis, Characterization, and Grinding Trial as a Way to Improve the Release Profile
Source: Pharmaceuticals (Basel). 2022 Jun 2;15(6):703. doi: 10.3390/ph15060703 (PMC9230014; doi:10.3390/ph15060703)
Supplement: Supplementary file 1 [file pharmaceuticals-15-00703-s001.zip]

Archive with 1 entries (1 files):
- pharmaceuticals-1732332-supplementary.pdf
